# Supplementary material for: Abundant intratumoral fibrosis prevents lymphocyte infiltration into peritoneal metastases of colorectal cancer
Source: PLoS One. 2021 Jul 22;16(7):e0255049. doi: 10.1371/journal.pone.0255049 (PMC8297902; doi:10.1371/journal.pone.0255049)
Supplement: S1 Table — (XLSX) [file pone.0255049.s001.xlsx]

## Sheet: TIL and IS
	Table 1. Relationship between the Immunoscore of primary tumor and the degree of TILs in the peritoneal metastases
		median (range)		p-value*
		high-IS (n=33)	low-IS (n=19)
	CD3 (/x400HPF)	12.8 (0-59.2)	4.6 (0.2-22.0)	0.0045
	CD8 (/x400HPF)	2.6 (0-23.4)	0.6 (0-9.2)	0.0015
	TILs: Tumor-infiltrating lymphocytes CAF: cancer-associated fibroblast * wilcoxon sum rank test
	Table 2. Relationship between the Immunoscore of primary tumor and the degree of TILs in the liver metastases
		median (range)		p-value*
		high-IS (n=54)	low-IS (n=40)
	CD3 (/x400HPF)	16.3 (3-65.2)	6.9 (1.8-43.0)	0.0009
	CD8 (/x400HPF)	6.1 (0.6-46.8)	2.5 (0-15.6)	0.0002
	TILs: Tumor-infiltrating lymphocytes CAF: cancer-associated fibroblast * wilcoxon sum rank test
	Table 3. Relationship between the Immunoscore of primary tumor and the degree of TILs in the lung metastases
		median (range)		p-value*
		high-IS (n=10)	low-IS (n=4)
	CD3 (/x400HPF)	19.4 (4.6-84.8)	35.5 (20-52.6)	0.5245
	CD8 (/x400HPF)	6.9 (3-32.2)	14.9 (9.8-22.2)	0.358
	TILs: Tumor-infiltrating lymphocytes CAF: cancer-associated fibroblast * wilcoxon sum rank test
