# Supplementary material for: Abundant intratumoral fibrosis prevents lymphocyte infiltration into peritoneal metastases of colorectal cancer
Source: PLoS One. 2021 Jul 22;16(7):e0255049. doi: 10.1371/journal.pone.0255049 (PMC8297902; doi:10.1371/journal.pone.0255049)
Supplement: S2 Table — (XLSX) [file pone.0255049.s002.xlsx]

## Sheet: Sheet1
	Table 1. The comparison of the density of CD3+TILs in metastases
		n	density of CD3+TILs		p-value*
			median (range) (/x400HPF)		Liver	Lung
	Peritoneum	67	9.0 (0-59.2)		0.0007	0.0014
	Liver	138	13.1 (1.8-87)
	Lung	25	20.0 (4.2-84.8)		0.1809
	TILs: tumor-infiltrating lymphocytes * wilcoxon sum rank test
	Table 2. The comparison of the density of CD8+TILs in metastases
		n	density of CD8+TILs		p-value*
			median (range) (/x400HPF)		Liver	Lung
	Peritoneum	67	1.8 (0-23.4)		<0.0001	<0.0001
	Liver	138	5.4 (0-46.8)
	Lung	25	8.4 (0.8-32.2)		0.0185
	TILs: tumor-infiltrating lymphocytes * wilcoxon sum rank test
	Table 3. The comparison of the degree of the α-SMA+CAF area in metastases
		n	percentage of the α-SMA+CAF area		p-value*
			median (range) (%)		Liver	Lung
	Peritoneum	67	23.53 (2.63-40.23)		<0.0001	<0.0001
	Liver	138	11.25 (2.07-31.18)
	Lung	25	12.78 (5.01-23.32)		0.4216
	CAF: cancer-associated fibroblast * wilcoxon sum rank test
	Table 4. The comparison of the degree of the collagen fiber area in metastases
		n	percentage of the collagen fiber area		p-value*
			median (range) (%)		Liver	Lung
	Peritoneum	67	15.64 (3.38-49.63)		<0.0001	0.0001
	Liver	138	8.13 (0.34-35.52)
	Lung	25	9.18 (3.05-20.21)		0.4825
	* wilcoxon sum rank test
