# Supplementary material for: Abundant intratumoral fibrosis prevents lymphocyte infiltration into peritoneal metastases of colorectal cancer
Source: PLoS One. 2021 Jul 22;16(7):e0255049. doi: 10.1371/journal.pone.0255049 (PMC8297902; doi:10.1371/journal.pone.0255049)
Supplement: S3 Table — (XLSX) [file pone.0255049.s003.xlsx]

## Sheet: Sheet1
Table 1. The density of TILs in high-fibrosis area and low-fibrosis area
	density of TILs median (range) (/mm2)		p-value*	number of cases
	high-fibrosis area	low-fibrosis area
CD3	237 (0-1247)	644 (0-3305)	<0.0001	67
CD8	72 (0-486)	167 (0-956)	<0.0001
TILs: Tumor-infiltrating lymphocytes *paired t-test
